# Supplementary material for: Give Goods or Give Money? The Influence of Cause-Related Marketing Approach on Consumers’ Purchase Intention
Source: Front Psychol. 2021 Jan 22;11:533445. doi: 10.3389/fpsyg.2020.533445 (PMC7862132; doi:10.3389/fpsyg.2020.533445)
Supplement: Supplementary file 1 [file Table_1.xls]

## Sheet: Sheet1
CM方式	产品类型	WTP1	WTP2	WTP3	WTP	PH1	PH2	PH3	PH	MP1	MP2	MP3	MP4	MP5	MP6	MP总1	MP总2	MP总	性别
1	2	7	4	4	5	6	4	4	4.66667	4	4	4	5	5	5	4	5	4.5	2
1	2	4	4	3	3.66667	3	3	3	3	4	2	2	6	6	6	2.66667	6	4.33333	2
1	2	4	4	4	4	5	4	4	4.33333	6	4	4	6	5	4	4.66667	5	4.83333	2
1	2	5	5	4	4.66667	5	5	5	5	5	5	5	5	6	6	5	5.66667	5.33333	2
1	2	4	3	2	3	5	5	5	5	3	3	4	6	6	4	3.33333	5.33333	4.33333	1
1	2	4	4	2	3.33333	6	1	1	2.66667	3	1	1	1	5	5	1.66667	3.66667	2.66667	1
1	2	6	6	6	6	7	7	7	7	6	6	4	4	3	5	5.33333	4	4.66667	2
1	2	6	6	4	5.33333	5	5	5	5	4	4	4	6	5	5	4	5.33333	4.66667	2
1	2	4	5	5	4.66667	6	7	4	5.66667	6	6	5	5	5	6	5.66667	5.33333	5.5	1
1	2	4	4	4	4	4	4	4	4	4	5	5	5	4	4	4.66667	4.33333	4.5	1
1	2	7	7	6	6.66667	5	7	6	6	6	5	6	7	6	6	5.66667	6.33333	6	2
1	2	6	4	3	4.33333	5	5	4	4.66667	6	4	4	6	5	5	4.66667	5.33333	5	2
1	2	6	6	4	5.33333	6	5	6	5.66667	5	5	4	6	4	4	4.66667	4.66667	4.66667	1
1	2	6	6	4	5.33333	7	6	4	5.66667	4	4	3	3	6	6	3.66667	5	4.33333	2
1	2	6	6	6	6	5	4	4	4.33333	4	4	4	5	5	5	4	5	4.5	2
1	2	6	6	4	5.33333	6	7	7	6.66667	6	6	6	7	7	5	6	6.33333	6.16667	2
1	2	7	6	6	6.33333	6	6	6	6	4	4	5	7	6	4	4.33333	5.66667	5	2
1	2	5	5	5	5	5	5	5	5	6	6	6	6	3	3	6	4	5	1
1	2	2	2	2	2	1	1	3	1.66667	2	5	3	6	5	4	3.33333	5	4.16667	2
1	2	3	4	2	3	3	2	2	2.33333	2	2	2	2	5	5	2	4	3	2
1	2	6	6	4	5.33333	4	5	4	4.33333	4	4	2	7	6	6	3.33333	6.33333	4.83333	2
1	2	6	6	4	5.33333	5	5	5	5	5	5	5	5	6	5	5	5.33333	5.16667	2
1	2	4	3	3	3.33333	4	5	6	5	3	3	3	4	5	5	3	4.66667	3.83333	1
1	2	4	4	3	3.66667	4	4	3	3.66667	4	3	3	3	5	5	3.33333	4.33333	3.83333	2
1	2	4	4	4	4	7	6	4	5.66667	5	6	4	7	4	6	5	5.66667	5.33333	2
1	2	5	4	3	4	4	5	5	4.66667	4	4	4	6	5	4	4	5	4.5	1
1	2	5	4	4	4.33333	5	4	4	4.33333	5	4	4	6	6	6	4.33333	6	5.16667	2
2	2	5	2	3	3.33333	4	4	4	4	2	3	4	7	5	6	3	6	4.5	1
2	2	6	7	4	5.66667	7	7	5	6.33333	5	5	6	4	5	6	5.33333	5	5.16667	2
2	2	5	4	4	4.33333	3	2	2	2.33333	1	2	2	4	5	6	1.66667	5	3.33333	2
2	2	5	4	6	5	7	7	7	7	6	5	5	7	7	3	5.33333	5.66667	5.5	2
2	2	6	4	4	4.66667	6	6	4	5.33333	5	5	5	6	4	6	5	5.33333	5.16667	2
2	2	7	7	7	7	7	7	7	7	7	7	7	7	7	7	7	7	7	1
2	2	7	7	7	7	7	7	7	7	6	6	6	6	4	4	6	4.66667	5.33333	2
2	2	4	4	4	4	5	5	5	5	4	4	4	5	5	5	4	5	4.5	2
2	2	6	7	7	6.66667	5	6	7	6	4	5	6	6	6	6	5	6	5.5	2
2	2	6	7	6	6.33333	4	5	5	4.66667	4	4	4	5	6	6	4	5.66667	4.83333	2
2	2	7	6	7	6.66667	7	7	7	7	5	7	5	6	4	4	5.66667	4.66667	5.16667	1
2	2	5	5	4	4.66667	5	5	5	5	4	4	4	6	5	6	4	5.66667	4.83333	2
2	2	6	6	4	5.33333	6	6	6	6	4	4	4	7	7	7	4	7	5.5	2
2	2	7	7	5	6.33333	7	7	7	7	4	4	4	7	7	6	4	6.66667	5.33333	2
2	2	5	4	4	4.33333	4	4	4	4	4	4	4	5	4	4	4	4.33333	4.16667	2
2	2	6	6	4	5.33333	3	3	3	3	5	5	4	6	3	3	4.66667	4	4.33333	2
2	2	7	4	3	4.66667	7	7	7	7	6	4	6	7	3	7	5.33333	5.66667	5.5	2
2	2	5	5	5	5	4	4	4	4	5	5	5	7	6	6	5	6.33333	5.66667	2
2	2	5	6	5	5.33333	5	4	5	4.66667	5	6	4	5	6	5	5	5.33333	5.16667	1
2	2	7	7	7	7	2	6	6	4.66667	7	7	7	7	4	7	7	6	6.5	2
2	2	4	4	2	3.33333	4	4	4	4	2	3	3	4	6	5	2.66667	5	3.83333	1
2	2	6	6	6	6	6	5	5	5.33333	5	5	5	6	6	7	5	6.33333	5.66667	2
2	2	4	4	4	4	3	3	2	2.66667	3	3	3	5	5	5	3	5	4	2
2	2	7	7	7	7	6	6	5	5.66667	6	5	6	7	3	7	5.66667	5.66667	5.66667	1
2	2	5	5	5	5	7	7	7	7	4	4	4	7	6	6	4	6.33333	5.16667	2
2	2	7	7	4	6	4	4	4	4	4	4	4	5	5	5	4	5	4.5	2
2	2	6	6	7	6.33333	6	6	6	6	6	6	6	7	7	7	6	7	6.5	2
1	1	7	5	2	4.66667	7	5	6	6	6	6	4	7	6	7	5.33333	6.66667	6	1
1	1	7	7	7	7	7	7	7	7	4	4	4	7	5	7	4	6.33333	5.16667	1
1	1	7	7	7	7	4	6	7	5.66667	4	5	4	6	4	4	4.33333	4.66667	4.5	2
1	1	6	5	4	5	5	4	4	4.33333	6	6	6	5	5	5	6	5	5.5	1
1	1	5	2	2	3	6	6	6	6	5	5	3	6	6	6	4.33333	6	5.16667	2
1	1	7	6	5	6	6	5	6	5.66667	6	5	6	7	5	6	5.66667	6	5.83333	2
1	1	6	5	3	4.66667	6	6	6	6	5	6	4	6	6	4	5	5.33333	5.16667	2
1	1	6	5	6	5.66667	5	5	5	5	4	5	4	6	6	6	4.33333	6	5.16667	2
1	1	6	6	5	5.66667	6	6	6	6	5	5	5	5	6	6	5	5.66667	5.33333	2
1	1	6	6	6	6	6	6	6	6	6	6	4	4	6	4	5.33333	4.66667	5	2
1	1	6	6	6	6	6	6	5	5.66667	5	5	5	6	6	6	5	6	5.5	2
1	1	7	7	4	6	7	7	7	7	5	5	4	7	7	4	4.66667	6	5.33333	2
1	1	4	3	2	3	3	4	4	3.66667	3	3	3	5	4	5	3	4.66667	3.83333	1
1	1	6	6	7	6.33333	7	7	7	7	6	6	5	5	6	6	5.66667	5.66667	5.66667	2
1	1	6	6	6	6	6	6	6	6	6	6	6	6	6	6	6	6	6	2
1	1	5	5	4	4.66667	2	4	5	3.66667	4	4	4	6	6	7	4	6.33333	5.16667	2
1	1	6	5	4	5	4	6	4	4.66667	4	5	5	7	5	3	4.66667	5	4.83333	2
1	1	6	6	6	6	4	5	5	4.66667	5	5	5	6	4	6	5	5.33333	5.16667	1
1	1	6	6	6	6	6	5	6	5.66667	4	4	2	6	6	6	3.33333	6	4.66667	2
1	1	6	4	4	4.66667	5	5	5	5	4	4	4	5	5	5	4	5	4.5	2
1	1	7	4	2	4.33333	5	4	4	4.33333	5	5	4	7	4	4	4.66667	5	4.83333	2
1	1	4	4	4	4	4	4	4	4	3	3	3	4	5	6	3	5	4	1
1	1	7	6	5	6	6	6	6	6	5	5	5	7	6	6	5	6.33333	5.66667	1
1	1	6	4	4	4.66667	4	4	4	4	3	3	4	5	6	5	3.33333	5.33333	4.33333	1
1	1	7	4	3	4.66667	7	7	7	7	4	4	3	3	4	4	3.66667	3.66667	3.66667	2
1	1	4	4	3	3.66667	4	3	3	3.33333	3	3	3	4	5	5	3	4.66667	3.83333	2
1	1	6	5	4	5	4	4	4	4	6	6	6	6	3	2	6	3.66667	4.83333	2
2	1	4	6	6	5.33333	5	5	5	5	4	4	4	5	4	5	4	4.66667	4.33333	2
2	1	6	6	6	6	4	4	5	4.33333	4	5	4	7	6	5	4.33333	6	5.16667	2
2	1	7	4	4	5	7	7	7	7	7	4	4	7	6	6	5	6.33333	5.66667	1
2	1	5	4	6	5	7	7	5	6.33333	5	5	5	6	6	6	5	6	5.5	2
2	1	4	4	4	4	3	4	4	3.66667	4	4	5	5	6	6	4.33333	5.66667	5	1
2	1	1	1	1	1	1	1	1	1	4	4	4	6	7	4	4	5.66667	4.83333	1
2	1	4	2	2	2.66667	6	7	5	6	4	5	3	7	6	4	4	5.66667	4.83333	1
2	1	7	7	6	6.66667	7	7	7	7	6	6	6	7	6	6	6	6.33333	6.16667	2
2	1	2	2	2	2	2	5	4	3.66667	5	4	4	6	6	2	4.33333	4.66667	4.5	1
2	1	6	6	5	5.66667	4	6	6	5.33333	6	6	6	6	6	4	6	5.33333	5.66667	2
2	1	4	4	4	4	4	3	3	3.33333	2	2	2	6	6	6	2	6	4	2
2	1	6	5	3	4.66667	5	5	5	5	4	4	4	6	6	6	4	6	5	1
2	1	6	5	4	5	5	3	3	3.66667	4	4	4	6	5	3	4	4.66667	4.33333	1
2	1	6	4	4	4.66667	4	5	5	4.66667	6	6	6	7	7	7	6	7	6.5	1
2	1	1	1	1	1	2	2	2	2	4	4	4	6	6	6	4	6	5	1
2	1	6	4	4	4.66667	5	6	6	5.66667	4	4	4	5	5	5	4	5	4.5	1
2	1	3	4	4	3.66667	2	3	4	3	4	4	4	5	4	5	4	4.66667	4.33333	1
2	1	7	7	7	7	7	7	7	7	7	7	7	7	7	7	7	7	7	2
2	1	4	4	4	4	5	3	3	3.66667	4	3	4	6	3	6	3.66667	5	4.33333	1
2	1	6	6	4	5.33333	4	4	4	4	4	5	5	5	5	5	4.66667	5	4.83333	1
2	1	2	1	1	1.33333	6	6	6	6	1	1	1	6	6	7	1	6.33333	3.66667	1
2	1	7	7	7	7	7	7	7	7	6	6	6	7	7	7	6	7	6.5	1
2	1	6	6	4	5.33333	7	7	7	7	6	6	5	7	3	7	5.66667	5.66667	5.66667	2
2	1	4	4	3	3.66667	3	4	5	4	4	2	4	5	4	3	3.33333	4	3.66667	1
2	1	7	7	7	7	7	7	7	7	6	6	6	6	5	6	6	5.66667	5.83333	2
2	1	7	7	6	6.66667	6	6	6	6	6	6	6	7	6	7	6	6.66667	6.33333	2
2	1	6	6	6	6	6	7	7	6.66667	5	7	7	6	4	4	6.33333	4.66667	5.5	2
																4.50617

## Sheet: Sheet2
CM方式：0=捐物；1=捐钱
产品类型：0=实用型；1=享乐型
性别：
1=男
2=女
