# Supplementary material for: Give Goods or Give Money? The Influence of Cause-Related Marketing Approach on Consumers’ Purchase Intention
Source: Front Psychol. 2021 Jan 22;11:533445. doi: 10.3389/fpsyg.2020.533445 (PMC7862132; doi:10.3389/fpsyg.2020.533445)
Supplement: Supplementary file 2 [file Table_2.xls]

## Sheet: Sheet1
CM方式	产品类型	信息陈述方式	WTP1	WTP2	WTP3	WTP	PH1	PH2	PH3	PH	性别
0	0	0	6	6	4	5.33333	6	6	5	5.66667	2
0	0	0	4	4	4	4	5	6	5	5.33333	1
0	0	0	6	6	4	5.33333	3	3	3	3	2
0	0	0	4	4	4	4	5	5	5	5	2
0	0	0	5	4	5	4.66667	4	3	4	3.66667	2
0	0	0	4	5	5	4.66667	6	5	5	5.33333	2
0	0	0	6	5	5	5.33333	5	4	4	4.33333	1
0	0	0	6	6	6	6	5	4	4	4.33333	2
0	0	0	6	6	6	6	6	6	5	5.66667	2
0	0	0	6	5	5	5.33333	5	5	4	4.66667	1
0	0	0	6	5	5	5.33333	6	6	5	5.66667	2
0	0	0	5	4	2	3.66667	4	4	3	3.66667	1
0	0	0	4	4	4	4	4	4	4	4	1
0	0	0	4	3	3	3.33333	6	6	6	6	2
0	0	0	6	6	6	6	7	7	7	7	2
0	0	0	6	6	4	5.33333	4	4	4	4	2
0	0	0	6	6	6	6	5	5	5	5	1
0	0	0	6	5	5	5.33333	3	3	3	3	1
0	0	0	5	5	4	4.66667	6	6	6	6	2
0	0	0	5	5	4	4.66667	6	7	7	6.66667	1
0	0	0	4	4	4	4	5	4	3	4	2
0	0	0	6	6	4	5.33333	6	6	6	6	2
0	0	0	4	4	3	3.66667	4	5	4	4.33333	1
0	0	0	4	4	2	3.33333	5	1	3	3	1
0	0	0	6	6	5	5.66667	4	4	4	4	2
0	0	0	5	4	3	4	3	4	3	3.33333	1
0	0	0	6	5	5	5.33333	7	7	7	7	2
0	0	0	6	6	6	6	6	6	5	5.66667	1
0	0	1	6	6	6	6	6	6	6	6	2
0	0	1	6	6	5	5.66667	5	4	4	4.33333	2
0	0	1	6	6	4	5.33333	4	5	5	4.66667	2
0	0	1	5	5	4	4.66667	2	2	1	1.66667	1
0	0	1	6	4	4	4.66667	6	5	5	5.33333	1
0	0	1	6	6	6	6	6	6	6	6	2
0	0	1	4	4	4	4	5	5	5	5	2
0	0	1	5	5	3	4.33333	3	3	3	3	1
0	0	1	5	4	2	3.66667	4	3	5	4	1
0	0	1	5	5	5	5	3	3	3	3	2
0	0	1	5	4	5	4.66667	6	6	7	6.33333	1
0	0	1	6	5	4	5	5	5	5	5	2
0	0	1	4	5	3	4	5	5	5	5	1
0	0	1	6	7	6	6.33333	6	5	5	5.33333	2
0	0	1	6	6	6	6	2	2	2	2	2
0	0	1	6	5	5	5.33333	6	6	6	6	1
0	0	1	4	4	1	3	6	6	4	5.33333	1
0	0	1	5	4	5	4.66667	5	5	5	5	1
0	0	1	4	5	4	4.33333	5	5	4	4.66667	2
0	0	1	6	6	4	5.33333	6	6	6	6	1
0	0	1	6	6	6	6	5	5	5	5	2
0	0	1	4	5	4	4.33333	5	5	4	4.66667	1
0	0	1	5	4	5	4.66667	4	4	5	4.33333	1
0	0	1	5	5	2	4	5	6	3	4.66667	2
0	0	1	6	6	5	5.66667	6	4	4	4.66667	2
0	0	1	5	4	5	4.66667	5	5	5	5	1
0	0	1	5	4	5	4.66667	4	4	5	4.33333	1
0	0	1	6	6	6	6	5	4	5	4.66667	2
0	1	0	6	5	7	6	6	6	6	6	1
0	1	0	6	5	6	5.66667	6	6	6	6	2
0	1	0	6	6	4	5.33333	5	6	6	5.66667	2
0	1	0	6	6	6	6	5	5	5	5	2
0	1	0	4	3	6	4.33333	4	5	4	4.33333	2
0	1	0	4	4	4	4	4	4	4	4	2
0	1	0	4	4	4	4	5	5	4	4.66667	2
0	1	0	7	6	6	6.33333	6	7	5	6	2
0	1	0	6	5	5	5.33333	6	6	6	6	2
0	1	0	6	6	6	6	6	6	6	6	2
0	1	0	5	5	5	5	5	5	5	5	2
0	1	0	4	4	4	4	5	6	4	5	2
0	1	0	7	7	4	6	7	5	5	5.66667	1
0	1	0	4	4	5	4.33333	6	6	6	6	2
0	1	0	4	4	5	4.33333	4	5	5	4.66667	1
0	1	0	6	6	6	6	5	5	5	5	2
0	1	0	6	4	4	4.66667	5	5	6	5.33333	2
0	1	0	6	6	6	6	6	6	5	5.66667	2
0	1	0	6	6	6	6	7	6	6	6.33333	2
0	1	0	6	6	6	6	2	2	2	2	2
0	1	0	7	6	6	6.33333	7	7	7	7	2
0	1	0	7	6	7	6.66667	7	7	6	6.66667	2
0	1	0	6	5	4	5	6	5	4	5	2
0	1	0	6	6	6	6	7	7	7	7	2
0	1	0	6	6	6	6	4	5	5	4.66667	1
0	1	0	7	7	7	7	7	7	7	7	2
0	1	0	6	5	5	5.33333	6	5	5	5.33333	2
0	1	0	6	4	4	4.66667	5	5	5	5	1
0	1	1	5	5	6	5.33333	7	7	7	7	1
0	1	1	4	4	4	4	5	5	4	4.66667	1
0	1	1	4	3	3	3.33333	3	4	4	3.66667	1
0	1	1	4	5	4	4.33333	1	1	1	1	2
0	1	1	5	3	4	4	4	3	3	3.33333	1
0	1	1	4	4	7	5	3	4	2	3	1
0	1	1	6	5	4	5	7	7	7	7	2
0	1	1	3	2	3	2.66667	2	4	4	3.33333	1
0	1	1	3	5	6	4.66667	5	5	5	5	2
0	1	1	2	2	1	1.66667	5	4	3	4	2
0	1	1	4	4	4	4	5	6	5	5.33333	1
0	1	1	5	5	4	4.66667	5	4	5	4.66667	2
0	1	1	5	4	3	4	4	5	4	4.33333	2
0	1	1	2	4	2	2.66667	4	2	2	2.66667	1
0	1	1	5	5	4	4.66667	5	6	6	5.66667	2
0	1	1	6	5	3	4.66667	6	4	4	4.66667	1
0	1	1	1	1	1	1	1	1	1	1	2
0	1	1	5	3	1	3	3	3	3	3	1
0	1	1	5	5	6	5.33333	5	4	4	4.33333	2
0	1	1	5	5	5	5	5	6	7	6	2
0	1	1	5	4	5	4.66667	6	6	6	6	2
0	1	1	6	5	6	5.66667	5	6	6	5.66667	2
0	1	1	3	4	3	3.33333	5	5	5	5	1
0	1	1	6	5	5	5.33333	2	2	2	2	1
0	1	1	6	5	4	5	6	6	6	6	2
0	1	1	6	5	4	5	5	4	4	4.33333	2
0	1	1	4	5	3	4	5	4	3	4	1
0	1	1	3	3	2	2.66667	5	3	2	3.33333	2
1	0	0	6	4	5	5	4	5	5	4.66667	1
1	0	0	5	4	3	4	5	5	5	5	1
1	0	0	6	6	3	5	7	7	7	7	1
1	0	0	5	5	4	4.66667	4	4	5	4.33333	2
1	0	0	5	4	4	4.33333	4	5	4	4.33333	2
1	0	0	6	6	6	6	6	6	6	6	2
1	0	0	5	5	4	4.66667	4	6	6	5.33333	2
1	0	0	3	3	3	3	2	3	3	2.66667	2
1	0	0	6	5	3	4.66667	4	3	4	3.66667	1
1	0	0	5	6	4	5	2	1	1	1.33333	1
1	0	0	5	4	1	3.33333	3	3	3	3	1
1	0	0	6	4	4	4.66667	6	6	6	6	1
1	0	0	5	4	4	4.33333	4	4	4	4	2
1	0	0	2	2	2	2	3	3	3	3	1
1	0	0	6	6	6	6	6	5	5	5.33333	2
1	0	0	1	2	1	1.33333	3	4	2	3	1
1	0	0	5	3	3	3.66667	4	2	2	2.66667	2
1	0	0	6	4	3	4.33333	5	4	2	3.66667	2
1	0	0	5	3	3	3.66667	5	4	4	4.33333	2
1	0	0	5	5	5	5	6	6	6	6	2
1	0	0	6	6	1	4.33333	5	5	4	4.66667	1
1	0	0	2	2	3	2.33333	5	4	3	4	1
1	0	0	4	4	4	4	6	6	6	6	1
1	0	0	5	5	4	4.66667	5	6	5	5.33333	2
1	0	0	6	4	7	5.66667	5	4	5	4.66667	2
1	0	0	6	6	4	5.33333	6	5	5	5.33333	1
1	0	0	5	4	5	4.66667	2	1	2	1.66667	1
1	0	0	5	4	1	3.33333	3	3	3	3	1
1	0	1	4	4	3	3.66667	6	5	5	5.33333	2
1	0	1	4	5	6	5	5	5	4	4.66667	2
1	0	1	3	3	2	2.66667	3	2	2	2.33333	2
1	0	1	6	6	6	6	5	4	4	4.33333	2
1	0	1	5	6	5	5.33333	4	6	6	5.33333	2
1	0	1	6	6	5	5.66667	4	5	5	4.66667	2
1	0	1	6	6	4	5.33333	7	7	4	6	2
1	0	1	5	3	5	4.33333	4	5	3	4	1
1	0	1	4	5	4	4.33333	5	5	5	5	2
1	0	1	5	4	2	3.66667	3	4	5	4	1
1	0	1	5	4	5	4.66667	5	4	4	4.33333	2
1	0	1	6	6	5	5.66667	5	5	5	5	2
1	0	1	6	4	5	5	5	5	6	5.33333	2
1	0	1	6	6	3	5	6	7	7	6.66667	1
1	0	1	5	4	4	4.33333	5	5	5	5	2
1	0	1	5	6	5	5.33333	6	6	6	6	2
1	0	1	6	5	6	5.66667	6	6	6	6	1
1	0	1	6	6	4	5.33333	4	4	4	4	1
1	0	1	6	6	6	6	6	5	4	5	2
1	0	1	6	6	6	6	6	6	6	6	2
1	0	1	6	5	4	5	2	2	2	2	1
1	0	1	2	4	4	3.33333	3	4	4	3.66667	2
1	0	1	5	4	3	4	4	4	4	4	1
1	0	1	6	5	5	5.33333	7	6	6	6.33333	2
1	0	1	6	6	5	5.66667	6	6	6	6	2
1	0	1	4	6	4	4.66667	3	3	3	3	2
1	0	1	5	5	5	5	6	6	6	6	2
1	0	1	6	6	4	5.33333	6	5	4	5	1
1	1	0	6	5	5	5.33333	5	5	5	5	2
1	1	0	5	5	4	4.66667	5	4	4	4.33333	2
1	1	0	5	5	4	4.66667	5	5	4	4.66667	1
1	1	0	6	4	5	5	4	6	2	4	2
1	1	0	5	4	4	4.33333	5	4	5	4.66667	2
1	1	0	4	4	4	4	5	6	6	5.66667	2
1	1	0	6	6	7	6.33333	7	7	7	7	2
1	1	0	6	6	4	5.33333	6	6	5	5.66667	1
1	1	0	6	6	5	5.66667	5	4	4	4.33333	2
1	1	0	6	6	6	6	6	6	6	6	2
1	1	0	6	6	5	5.66667	6	6	6	6	2
1	1	0	4	5	3	4	4	5	3	4	1
1	1	0	4	4	4	4	3	3	3	3	1
1	1	0	4	4	3	3.66667	4	4	4	4	2
1	1	0	4	4	3	3.66667	3	3	3	3	2
1	1	0	6	6	4	5.33333	6	6	4	5.33333	2
1	1	0	4	4	4	4	5	5	5	5	2
1	1	0	6	5	5	5.33333	6	6	6	6	1
1	1	0	6	6	6	6	1	6	3	3.33333	1
1	1	0	6	6	5	5.66667	6	5	5	5.33333	2
1	1	0	5	6	6	5.66667	4	5	4	4.33333	1
1	1	0	4	4	4	4	5	4	4	4.33333	2
1	1	0	5	4	4	4.33333	5	4	5	4.66667	2
1	1	0	6	6	4	5.33333	7	7	6	6.66667	2
1	1	0	5	5	6	5.33333	3	6	5	4.66667	1
1	1	0	5	5	2	4	3	4	4	3.66667	2
1	1	0	6	4	2	4	4	4	4	4	2
1	1	0	6	4	4	4.66667	5	5	5	5	1
1	1	1	5	4	4	4.33333	4	5	4	4.33333	2
1	1	1	7	6	4	5.66667	4	5	4	4.33333	2
1	1	1	5	5	4	4.66667	5	5	4	4.66667	2
1	1	1	7	7	7	7	6	7	7	6.66667	1
1	1	1	5	4	4	4.33333	4	5	5	4.66667	2
1	1	1	5	5	4	4.66667	5	6	6	5.66667	1
1	1	1	6	6	6	6	6	4	4	4.66667	2
1	1	1	6	6	4	5.33333	5	5	5	5	2
1	1	1	5	4	5	4.66667	4	5	4	4.33333	2
1	1	1	6	6	5	5.66667	6	6	6	6	2
1	1	1	6	6	4	5.33333	6	7	7	6.66667	2
1	1	1	6	5	5	5.33333	5	6	5	5.33333	1
1	1	1	6	6	6	6	4	5	5	4.66667	1
1	1	1	7	6	6	6.33333	4	4	4	4	2
1	1	1	4	6	5	5	5	4	5	4.66667	1
1	1	1	7	7	7	7	7	6	6	6.33333	2
1	1	1	6	6	4	5.33333	5	5	4	4.66667	2
1	1	1	6	4	5	5	5	5	5	5	2
1	1	1	6	6	6	6	5	5	5	5	1
1	1	1	7	6	5	6	6	6	6	6	2
1	1	1	6	6	5	5.66667	6	6	5	5.66667	1
1	1	1	6	6	5	5.66667	5	5	5	5	2
1	1	1	6	6	6	6	6	5	6	5.66667	2
1	1	1	5	5	4	4.66667	4	5	4	4.33333	2
1	1	1	5	5	3	4.33333	4	4	4	4	1
1	1	1	6	6	6	6	7	7	6	6.66667	2
1	1	1	5	5	4	4.66667	6	6	5	5.66667	1
1	1	1	6	6	4	5.33333	5	5	5	5	1

## Sheet: Sheet2
CM方式：0=捐物；1=捐钱
产品类型：0=实用型；1=享乐型
信息陈述方式：0=突出慈善信息
1=突出产品信息
性别：1=男；2=女
